# Supplementary material for: Overcoming resistance to anabolic SARM therapy in experimental cancer cachexia with an HDAC inhibitor
Source: EMBO Mol Med. 2020 Jan 13;12(2):e9910. doi: 10.15252/emmm.201809910 (PMC7005646; doi:10.15252/emmm.201809910)
Supplement: Supplementary file 3 — Source Data for Expanded View and Appendix [file EMMM-12-e9910-s004.zip]

Archive with 6 entries (5 files):
- EV-Appendix-SD/
- EV-Appendix-SD/Source_Data_EV4F.pdf
- EV-Appendix-SD/Source_Data_EV4G.pdf
- EV-Appendix-SD/Source_Data_S3B.pdf
- EV-Appendix-SD/Source_Data_S5.pdf
- EV-Appendix-SD/Source_Data_S7.pdf
